# Supplementary material for: Reduction in ARGs and Mobile Genetic Elements Using 2-Bromoethane Sulfonate in an MFC-Powered Fenton System
Source: Molecules. 2025 Aug 26;30(17):3502. doi: 10.3390/molecules30173502 (PMC12430619; doi:10.3390/molecules30173502)
Supplement: Supplementary file 1 [file molecules-30-03502-s001.zip]

Archive with 1 entries (1 files):
- molecules-3778077-supplementary.pdf
